# Supplementary material for: Use of Aloe Vera Gel as Media to Assess Antimicrobial Activity and Development of Antimicrobial Nanocomposites
Source: Int J Mol Sci. 2024 May 21;25(11):5599. doi: 10.3390/ijms25115599 (PMC11171552; doi:10.3390/ijms25115599)
Supplement: Supplementary file 1 [file ijms-25-05599-s001.zip]

Archive with 1 entries (1 files):
- ijms-2991760-supplementary.pdf
